# Supplementary material for: Molecular Dynamics Simulations Suggest That Side-Chain Motions of Charged Amino Acids Determine Long-Range Effects in Proteins: An Egg of Coulomb
Source: Int J Mol Sci. 2024 Dec 13;25(24):13375. doi: 10.3390/ijms252413375 (PMC12381767; doi:10.3390/ijms252413375)
Supplement: Supplementary file 1 [file ijms-25-13375-s001.zip]

Archive with 1 entries (1 files):
- ijms-3270597-supplementary.pdf
